# Supplementary material for: The Unusual Lipid A Structure and Immunoinhibitory Activity of LPS from Marine Bacteria Echinicola pacifica KMM 6172T and Echinicola vietnamensis KMM 6221T
Source: Microorganisms. 2021 Dec 10;9(12):2552. doi: 10.3390/microorganisms9122552 (PMC8707317; doi:10.3390/microorganisms9122552)
Supplement: Supplementary file 1 [file microorganisms-09-02552-s001.zip]

Archive with 1 entries (1 files):
- microorganisms-1478576-supplementary.pdf
